# Supplementary material for: Efa6 protects axons and regulates their growth and branching by inhibiting microtubule polymerisation at the cortex
Source: eLife. 2019 Nov 13;8:e50319. doi: 10.7554/eLife.50319 (PMC6884004; doi:10.7554/eLife.50319)
Supplement: Supplementary file 7 [file elife-50319-video1.gif]

<?xml version="1.0" encoding="UTF-8"?>
<Error><Code>AccessDenied</Code><Message>Access Denied</Message><RequestId>03905CFB731A3386</RequestId><HostId>0FnhYdX/8/j2aX/WxzzsmV0rZ9gvFE/DhrS/z/I2L18nZqXwWhhwou15Jptm5o+WMDDJC3yR5YE=</HostId></Error>
