# Supplementary material for: Efa6 protects axons and regulates their growth and branching by inhibiting microtubule polymerisation at the cortex
Source: eLife. 2019 Nov 13;8:e50319. doi: 10.7554/eLife.50319 (PMC6884004; doi:10.7554/eLife.50319)
Supplement: Supplementary file 8 [file elife-50319-video2.gif]

<?xml version="1.0" encoding="UTF-8"?>
<Error><Code>AccessDenied</Code><Message>Access Denied</Message><RequestId>134ADFA9380ECDFD</RequestId><HostId>dW6jNE4FmNH3sej3CZBLn81EzbTMuHNb9kKRaEkcvnqgg4Kbp0CWQW8lzUvmAl/q6tZzmEkOUR0=</HostId></Error>
