# Supplementary material for: Efa6 protects axons and regulates their growth and branching by inhibiting microtubule polymerisation at the cortex
Source: eLife. 2019 Nov 13;8:e50319. doi: 10.7554/eLife.50319 (PMC6884004; doi:10.7554/eLife.50319)
Supplement: Supplementary file 9 [file elife-50319-video3.gif]

<?xml version="1.0" encoding="UTF-8"?>
<Error><Code>AccessDenied</Code><Message>Access Denied</Message><RequestId>28241DC53BC70A64</RequestId><HostId>+lg5J777qnpdPPqWFMguOF/xyKiv34wd5ptMFE3w1PlrCjflHjzo6J1aLuam+37mEUu9voawbSQ=</HostId></Error>
