# Supplementary material for: Efa6 protects axons and regulates their growth and branching by inhibiting microtubule polymerisation at the cortex
Source: eLife. 2019 Nov 13;8:e50319. doi: 10.7554/eLife.50319 (PMC6884004; doi:10.7554/eLife.50319)
Supplement: Supplementary file 10 [file elife-50319-video4.gif]

<?xml version="1.0" encoding="UTF-8"?>
<Error><Code>AccessDenied</Code><Message>Access Denied</Message><RequestId>BBDEA7AA347975FA</RequestId><HostId>4YOxZbxFwwyB8UdcvJj13iiDL7fhDBIjuQ9O+AInJq3x/1hbE895H3xyCRQC0yyjHkuJ6DPuiYk=</HostId></Error>
