# Supplementary material for: Efa6 protects axons and regulates their growth and branching by inhibiting microtubule polymerisation at the cortex
Source: eLife. 2019 Nov 13;8:e50319. doi: 10.7554/eLife.50319 (PMC6884004; doi:10.7554/eLife.50319)
Supplement: Supplementary file 12 [file elife-50319-video5.gif]

<?xml version="1.0" encoding="UTF-8"?>
<Error><Code>AccessDenied</Code><Message>Access Denied</Message><RequestId>A44204BE4EC7AA6F</RequestId><HostId>sDPTrzYmH+wq53xa9Ae4kW1g1AWx1e+a2WS/N43goget7urmw1IMow9pSvgHjJ8MBQvCrKNaZCs=</HostId></Error>
