# Supplementary material for: Efa6 protects axons and regulates their growth and branching by inhibiting microtubule polymerisation at the cortex
Source: eLife. 2019 Nov 13;8:e50319. doi: 10.7554/eLife.50319 (PMC6884004; doi:10.7554/eLife.50319)
Supplement: Supplementary file 14 [file elife-50319-video7.gif]

<?xml version="1.0" encoding="UTF-8"?>
<Error><Code>AccessDenied</Code><Message>Access Denied</Message><RequestId>23B7185C7E6E775C</RequestId><HostId>SD9hFddnQo7k4sUYCFg+PRzV5oFRmH0lqFqtHmCJ6KA+EO98r+Aq4lbnqg1y2Ohj7AVBljSr75Q=</HostId></Error>
